# Supplementary material for: Quantitative 1H-NMR-Metabolomics Reveals Extensive Metabolic Reprogramming and the Effect of the Aquaglyceroporin FPS1 in Ethanol-Stressed Yeast Cells
Source: PLoS One. 2013 Feb 8;8(2):e55439. doi: 10.1371/journal.pone.0055439 (PMC3568136; doi:10.1371/journal.pone.0055439)
Supplement: Table S3 — Endo-metabolome data. (XLSX) [file pone.0055439.s005.xlsx]

## Sheet: Table S3
Table S3. Endo-metabolome data.
	Parental strain (wt)								fps1D deletion mutant
	Ethanol concentration (% v/v)
	0		0.02		0.04		0.06		0		0.02
Metabolites	Average	Standard deviation	Average	Standard deviation	Average	Standard deviation	Average	Standard deviation	Average	Standard deviation	Average	Standard deviation
Isopropylmatate	0.00118492	0.000477556	0.00211216	0.000404009	0.0022986	0.00050395	0.00283744	0.000394149	0.00131891	0.000225294	0.00178563	0.000827992
L-leucine	0.166418	0.0240602	0.415677	0.0432581	0.727697	0.0500341	0.84556	0.100935	0.240867	0.0153016	0.436392	0.0551562
L-methionine	0.193964	0.0333417	0.431587	0.0515213	0.66839	0.0477713	0.816156	0.0824664	0.29384	0.0200582	0.423786	0.0560064
L-alanine	0.0527051	0.0119217	0.218994	0.0151592	0.532979	0.0454586	0.831718	0.0555676	0.106015	0.00578038	0.257374	0.0330105
L-valine	0.0233727	0.00384288	0.0679163	0.00812814	0.140778	0.00798658	0.169962	0.0189039	0.0314663	0.00119203	0.0677775	0.0079518
L-glycine	0.0311153	0.00492212	0.0868707	0.00778181	0.114442	0.0119492	0.129899	0.0214774	-	-	-	-
L-serine	0.031072	0.00232016	0.0417809	0.00447155	0.0475972	0.00424187	0.0495186	0.00675648	0.0351009	0.00153154	0.0404911	0.00311388
L-threonine	0.0525182	0.00703618	0.0969796	0.00374485	0.146066	0.00988127	0.161432	0.014678	0.0799451	0.00385004	0.104086	0.00660814
L-arginine	0.021607	0.00209811	0.0213192	0.00241355	0.0241288	0.00267428	0.0160775	0.0027067	0.0246763	0.00127225	0.0240053	0.00123418
L-ornithine	0.0760586	0.0152905	0.166844	0.0317342	0.23531	0.0616608	0.141542	0.0152333	0.0580577	0.00602297	0.144699	0.0174574
L-lysine	0.0383199	0.00526753	0.0526304	0.00738568	0.0699298	0.00810047	0.0518861	0.00285525	0.0347343	0.0021817	0.0437954	0.00352922
L-glutamic acid	0.199853	0.0329455	0.485839	0.0237213	0.819486	0.0374458	0.91806	0.0391073	0.240767	0.0144165	0.444965	0.0316473
L-glutamine	0.0385732	0.00655469	0.0751547	0.00388857	0.14272	0.00925304	0.21293	0.00623204	0.0601094	0.00285651	0.0729872	0.00762383
L-aspartic acid	0.0337794	0.00626574	0.0592577	0.0092921	0.0816888	0.00476438	0.10336	0.00765512	0.0512194	0.00202487	0.0584933	0.00260437
L-asparagine	0.00420751	0.000801877	0.00905486	0.000802259	0.01946	0.00141722	0.0286605	0.00269761	0.00667322	0.000326854	0.00979705	0.00085537
L-histidine	0.0454478	0.00272918	0.0506298	0.00488986	0.0685002	0.00613535	0.127894	0.00277715	0.0465696	0.00372052	0.0630514	0.00494396
L-tyrosine	0.00188527	0.00017126	0.00177439	0.000521261	0.00272605	0.000249682	0.00423207	0.000460158	0.00385444	0.000197402	0.0025156	0.000382822
L-pheylalanine	0.00250103	0.00040656	0.00319132	0.000277083	0.00439163	0.000391794	0.00510234	0.000317012	0.00490439	0.000190184	0.00411098	0.000417162
L-proline	0.00208486	0.00013329	0.00257462	0.000333703	0.0037983	0.00028178	0.00495814	0.000969569	0.00212937	0.000427845	0.00307009	0.000627182
Succinic acid	0.0164783	0.0034667	0.0375446	0.00338135	0.0605782	0.00383527	0.0797348	0.00877367	0.0397149	0.00409321	0.0340617	0.00309644
Malic acid	0.0175497	0.00366274	0.040508	0.00587175	0.0684196	0.00452865	0.0934021	0.0138521	0.0236107	0.00116069	0.0360329	0.00324213
Citric acid	0.0123229	0.00184826	0.0250706	0.00293055	0.0294558	0.00263939	0.0444334	0.00557288	0.0256283	0.00151045	0.0232606	0.0029412
Fumaric acid	0.00183593	0.000471109	0.00287154	9.85114e-05	0.00347869	0.00059205	0.0036548	0.000292692	0.00577991	0.00040718	0.00361475	0.000568525
Red_Glutathione	0.0137002	0.00174219	0.0137592	0.00191864	0.0150639	0.00258917	0.0173854	0.00236761	0.0165488	0.00078592	0.0135329	0.000931997
Oxid_Glutathione	0.00623385	0.000824717	0.00530038	0.000868402	0.00523908	0.00142323	0.00471313	0.00144046	0.00529438	0.00065747	0.00662765	0.000992159
Trehalose	0.0063911	0.00191968	0.0193049	0.0170561	0.111558	0.0239597	0.746695	0.0642501	0.00163619	0.000299179	0.00420309	0.00088064
Glucose	0.0274358	0.00473204	0.0157645	0.00225591	0.0203574	0.00895774	0.017802	0.00953413	0.0192372	0.00215598	0.0176138	0.00223615
Orotidine	0.00278377	0.000704844	0.00373548	0.000495987	0.00555838	0.00112741	0.00428819	0.00072004	0.00819919	0.000558461	0.0055517	0.00101795
Glycerol	0.0705036	0.0210598	0.174289	0.0229735	0.168386	0.0303375	0.0860228	0.0162037	0.931849	0.152233	0.773897	0.156907
NADH	0.00187484	0.000472955	0.00409333	0.000782884	0.00402249	0.00200184	0.00561662	0.000761968	0.00212742	0.000487374	0.0042165	0.000616011
NAD+	0.0241667	0.00097706	0.0221523	0.000742333	0.0222268	0.0014711	0.0183214	0.000716902	0.0205898	0.00120436	0.0203908	0.00111878
NADP+	0.00306352	0.000196361	0.00231116	0.000216951	0.00230866	0.00026085	0.00185008	0.000116791	0.00266936	0.000140174	0.00220214	0.000215503
ATP	0.00898121	0.000739428	0.0112852	0.00297068	0.00992029	0.00228385	0.00765037	0.00183782	0.00829653	0.000960591	0.00952723	0.00160175
ADP	0.0093101	0.000671665	0.0110376	0.00189701	0.0117116	0.00141195	0.0118124	0.00175364	0.00803057	0.000824264	0.0082258	0.00126395
AMP	0.00193212	0.000980495	0.00318554	0.0011481	0.00149561	0.000632995	0.00149314	0.000863996	0.00223295	0.000628652	0.00359494	0.00181726
Thiamine	0.0087856	0.00119219	0.0141957	0.00240144	0.0125505	0.00161802	0.0101111	0.00262485	0.00640037	0.000444332	0.0128307	0.00239756
UDP-Glucose	0.00189331	0.000210672	0.00155878	0.000246561	0.00176237	0.00021108	0.00208239	0.000298197	0.00202743	0.000148351	0.00174233	0.000187682
Relative abundance of the metabolites (characteristic bins) identified in the endo-metabolome of S. cerevisiae BY4741 and fps1D deletion mutant during the exponential growth phase (OD600nm = 1) in the presence of different ethanol concentrations (0, 2, 4 and 6 % v/v). Experimental values are means of six independent experiments with standard deviation error bars.
