# Supplementary material for: Quantitative 1H-NMR-Metabolomics Reveals Extensive Metabolic Reprogramming and the Effect of the Aquaglyceroporin FPS1 in Ethanol-Stressed Yeast Cells
Source: PLoS One. 2013 Feb 8;8(2):e55439. doi: 10.1371/journal.pone.0055439 (PMC3568136; doi:10.1371/journal.pone.0055439)
Supplement: Table S4 — Metabolite analysis of the endo-metabolome of BY4741 parental strain. (XLSX) [file pone.0055439.s006.xlsx]

## Sheet: Table S4
Table S4. Metabolite analysis of the endo-metabolome of BY4741 parental strain.
	Parental strain (wt)
	0 % vs 2 %		2 % vs 4 %		4 % vs 6 %		0 % vs 4 %		0 % vs 6 %
Metabolites	Fold change 2 % / 0 %	T-test	Fold change 4 % / 2 %	T-test	Fold change 6 % / 4 %	T-test	Fold change 4 % / 0 %	T-test	Fold change 6 % / 0 %	T-test
Isopropylmatate	1.78254	0.00810726	1.08827	0.533837	1.23442	0.0907557	1.93988	0.00497783	2.39463	0.000159132
L-leucine	2.49779	4.15035e-06	1.75063	1.1538e-06	1.16197	0.0503438	4.37271	6.00325e-08	5.08095	1.17707e-05
L-methionine	2.22509	1.60909e-05	1.54868	2.04297e-05	1.22108	0.00845444	3.44596	2.26091e-08	4.20778	1.85895e-06
L-alanine	4.15507	6.39521e-09	2.43376	5.53762e-06	1.56051	4.04846e-06	10.1125	8.20761e-07	15.7806	2.54009e-07
L-valine	2.9058	9.48395e-06	2.07282	5.55726e-08	1.2073	0.0163314	6.0232	8.70933e-09	7.27181	6.64422e-06
L-glycine	2.7919	5.07379e-07	1.31738	0.00214255	1.13506	0.198091	3.67799	2.90849e-06	4.17475	9.45929e-05
L-serine	1.34464	0.00171204	1.13921	0.0611024	1.04037	0.604158	1.53183	7.19577e-05	1.59367	0.00107315
L-threonine	1.84659	2.4192e-06	1.50615	3.03623e-05	1.1052	0.0849308	2.78124	3.19746e-08	3.07384	1.12326e-06
L-arginine	0.986682	0.844653	1.13179	0.112079	0.666318	0.00080267	1.11671	0.129837	0.744087	0.00525384
L-ornithine	2.19362	0.000621502	1.41037	0.0606084	0.60151	0.0180948	3.0938	0.00171591	1.86095	4.83498e-05
L-lysine	1.37345	0.00639471	1.3287	0.00552887	0.741973	0.00302814	1.82489	5.74367e-05	1.35402	0.00109169
L-glutamic acid	2.43098	6.62358e-08	1.68674	8.48375e-08	1.12029	0.00225536	4.10045	1.11829e-10	4.59368	4.23899e-11
L-glutamine	1.94837	4.40724e-06	1.89901	2.01904e-06	1.49194	2.5763e-07	3.69997	7.09393e-09	5.52014	1.1452e-12
L-aspartic acid	1.75426	0.000715404	1.37854	0.00164177	1.26529	0.000572825	2.41831	1.81412e-07	3.05985	3.47706e-08
L-asparagine	2.15207	2.407e-06	2.14912	6.29917e-07	1.47279	0.000187006	4.62506	3.29913e-08	6.81175	1.47867e-06
L-histidine	1.11402	0.0730315	1.35296	0.000545454	1.86705	2.27285e-07	1.50723	0.000127204	2.81408	4.28868e-13
L-tyrosine	0.941184	0.667051	1.53633	0.00749816	1.55245	0.000236911	1.44597	0.000168446	2.2448	2.68539e-05
L-pheylalanine	1.276	0.0122793	1.37612	0.000337149	1.16183	0.0108153	1.75593	2.10904e-05	2.04009	8.64165e-07
L-proline	1.23491	0.0202125	1.47529	0.000105172	1.30536	0.0434637	1.82185	4.66243e-06	2.37817	0.00106631
Succinic acid	2.27842	2.05677e-06	1.6135	1.68162e-06	1.31623	0.00305473	3.67623	3.91313e-09	4.83876	2.67668e-06
Malic acid	2.30818	5.88253e-05	1.68904	1.12418e-05	1.36514	0.00847397	3.89861	4.87535e-09	5.32213	3.1693e-05
Citric acid	2.03448	2.61343e-05	1.17491	0.0324323	1.50848	0.000914901	2.39034	8.72565e-07	3.60577	1.63769e-05
Fumaric acid	1.56408	0.00387142	1.21144	0.0703907	1.05063	0.569014	1.89478	0.000767739	1.99071	6.48333e-05
Red_Glutathione	1.00431	0.960402	1.09482	0.388386	1.15411	0.170024	1.09953	0.354757	1.26898	0.0202085
Oxid_Glutathione	0.850257	0.112042	0.988435	0.936435	0.899609	0.57424	0.840425	0.213191	0.756053	0.0748405
Trehalose	3.02059	0.15187	5.77871	6.11861e-05	6.69336	4.42697e-07	17.4551	0.000176817	116.834	1.61906e-06
Glucose	0.574597	0.00150049	1.29134	0.311428	0.874472	0.67158	0.742001	0.158865	0.648859	0.08087
Orotidine	1.34188	0.0356835	1.488	0.0133205	0.771483	0.0645018	1.99671	0.00141764	1.54043	0.00751272
Glycerol	2.47206	2.28738e-05	0.966127	0.736378	0.510868	0.000795157	2.38833	0.000230558	1.22012	0.222672
NADH	2.1833	0.000572641	0.982694	0.943474	1.3963	0.143894	2.14552	0.0616653	2.99579	1.0617e-05
NAD+	0.916646	0.00484408	1.00336	0.922119	0.82429	0.00096433	0.919731	0.0372766	0.758125	1.62587e-06
NADP+	0.754412	0.000192454	0.99892	0.987204	0.801367	0.0090409	0.753597	0.000530915	0.603908	1.99721e-06
ATP	1.25654	0.146747	0.87905	0.435535	0.771184	0.115438	1.10456	0.415164	0.851819	0.179447
ADP	1.18555	0.10152	1.06107	0.539377	1.00861	0.922312	1.25795	0.0105612	1.26877	0.0226615
AMP	1.64873	0.0937982	0.4695	0.02104	0.998347	0.995993	0.774076	0.425714	0.772796	0.470156
Thiamine	1.6158	0.00246187	0.884104	0.236606	0.80563	0.113409	1.42853	0.0022383	1.15087	0.338222
UDP-Glucose	0.823307	0.0443571	1.13061	0.191704	1.18158	0.0818052	0.930841	0.349364	1.09987	0.276692
Metabolite analysis of the endo-metabolome of S. cerevisiae BY4741 during the exponential growth phase (OD600nm = 1) in the presence of different ethanol concentrations (0, 2, 4 and 6 % v/v). Experimental values are means of six independent experiments with standard deviation error bars. Color key: green corresponds to a fold change higher than 1 with a T-test < 0.05; light green corresponds to a…
