# Supplementary material for: Quantitative 1H-NMR-Metabolomics Reveals Extensive Metabolic Reprogramming and the Effect of the Aquaglyceroporin FPS1 in Ethanol-Stressed Yeast Cells
Source: PLoS One. 2013 Feb 8;8(2):e55439. doi: 10.1371/journal.pone.0055439 (PMC3568136; doi:10.1371/journal.pone.0055439)
Supplement: Table S8 — O-PLS-DA modelling of the endo-metabolome of the BY4741 parental strain and Dfps1 deletion mutant in the presence of different ethanol concentrations. (XLSX) [file pone.0055439.s010.xlsx]

## Sheet: Table S8
Table S8. O-PLS-DA modelling of the endo-metabolome of the BY4741 parental strain and fps1D deletion mutant in the presence of different ethanol concentrations.
Condition	Number of components	R2X	R2Y	Q2
0 % v/v	1 + 3 + 0	0.897	0.999	0.970
2 % v/v	1 + 1 + 0	0.658	0.972	0.931
Summary of the statistics of the O-PLS-DA models for the pair-wise comparison of the metabolic profiles of wild-type and fps1D strains harvested during the exponential phase of growth either in the absence (0 % v/v) or presence of 2 % v/v of ethanol. Number of components (Principal components + Orthogonal components + Uncorrelated components).
